# Supplementary material for: Trends in Mental Wellbeing of US Children, 2019–2022: Erosion of Mental Health Continued in 2022
Source: Int J Environ Res Public Health. 2024 Jan 25;21(2):132. doi: 10.3390/ijerph21020132 (PMC10887976; doi:10.3390/ijerph21020132)
Supplement: Supplementary file 1 [file ijerph-21-00132-s001.zip]

Archive with 1 entries (1 files):
- ijerph-2818093-supplementary.pdf
